# Supplementary material for: Integrated Analysis of Widely Targeted Metabolomics and Transcriptomics Reveals the Effects of Transcription Factor NOR-like1 on Alkaloids, Phenolic Acids, and Flavonoids in Tomato at Different Ripening Stages
Source: Metabolites. 2022 Dec 19;12(12):1296. doi: 10.3390/metabo12121296 (PMC9853326; doi:10.3390/metabo12121296)
Supplement: Supplementary file 1 [file metabolites-12-01296-s001.zip]

Archive with 1 entries (1 files):
- metabolites-2035548-supplementary.pdf
